# Supplementary material for: MtCAS31 Aids Symbiotic Nitrogen Fixation by Protecting the Leghemoglobin MtLb120-1 Under Drought Stress in Medicago truncatula
Source: Front Plant Sci. 2018 May 14;9:633. doi: 10.3389/fpls.2018.00633 (PMC5960688; doi:10.3389/fpls.2018.00633)
Supplement: Supplementary file 2 [file Data_Sheet_1.XLSX]

## Sheet: Sheet1
Supplementary Data Set 1. Analysis of MtCAS31 promoter.
Factor or Site Name	Loc.	Str.	Signal Sequence
ROOTMOTIFTAPOX1	11	(+)	ATATT
TATCCAOSAMY	16	(-)	TATCCA
MYBST1	17	(+)	GGATA
GATABOX	18	(+)	GATA
EECCRCAH1	26	(-)	GANTTNC
GT1CONSENSUS	26	(+)	GRWAAW
ARR1AT	29	(-)	NGATT
ARR1AT	38	(-)	NGATT
RBCSCONSENSUS	38	(+)	AATCCAA
CCAATBOX1	41	(+)	CCAAT
CAATBOX1	42	(+)	CAAT
GT1CONSENSUS	44	(-)	GRWAAW
GT1CONSENSUS	45	(-)	GRWAAW
DOFCOREZM	55	(-)	AAAG
GT1CONSENSUS	57	(-)	GRWAAW
GT1GMSCAM4	57	(-)	GAAAAA
IBOXCORE	64	(-)	GATAA
SREATMSD	64	(+)	TTATCC
GATABOX	65	(-)	GATA
MYBST1	65	(-)	GGATA
TATCCAYMOTIFOSRAMY3D	65	(+)	TATCCAY
TATCCAOSAMY	65	(+)	TATCCA
TATCCACHVAL21	65	(+)	TATCCAC
CACTFTPPCA1	69	(+)	YACT
DOFCOREZM	75	(+)	AAAG
-10PEHVPSBD	77	(-)	TATTCT
POLASIG3	79	(+)	AATAAT
EBOXBNNAPA	94	(-)	CANNTG
MYCCONSENSUSAT	94	(-)	CANNTG
EBOXBNNAPA	94	(+)	CANNTG
MYCCONSENSUSAT	94	(+)	CANNTG
PREATPRODH	105	(-)	ACTCAT
CAREOSREP1	107	(-)	CAACTC
NODCON2GM	116	(-)	CTCTT
OSE2ROOTNODULE	116	(-)	CTCTT
CACTFTPPCA1	119	(-)	YACT
WBOXHVISO1	129	(+)	TGACT
WRKY71OS	129	(+)	TGAC
WBOXNTERF3	129	(+)	TGACY
TBOXATGAPB	131	(+)	ACTTTG
DOFCOREZM	132	(-)	AAAG
CACTFTPPCA1	137	(-)	YACT
NODCON1GM	149	(-)	AAAGAT
OSE1ROOTNODULE	149	(-)	AAAGAT
DOFCOREZM	151	(-)	AAAG
EBOXBNNAPA	168	(-)	CANNTG
MYCCONSENSUSAT	168	(-)	CANNTG
EBOXBNNAPA	168	(+)	CANNTG
MYCCONSENSUSAT	168	(+)	CANNTG
RAV1AAT	172	(-)	CAACA
GTGANTG10	178	(+)	GTGA
DOFCOREZM	183	(-)	AAAG
P1BS	188	(-)	GNATATNC
P1BS	188	(+)	GNATATNC
ROOTMOTIFTAPOX1	189	(-)	ATATT
ROOTMOTIFTAPOX1	190	(+)	ATATT
-10PEHVPSBD	191	(+)	TATTCT
SP8BFIBSP8BIB	200	(+)	TACTATT
CACTFTPPCA1	200	(+)	YACT
GCN4OSGLUB1	207	(+)	TGAGTCA
WBBOXPCWRKY1	209	(-)	TTTGACY
WBOXHVISO1	209	(-)	TGACT
WBOXNTERF3	209	(-)	TGACY
WBOXATNPR1	210	(-)	TTGAC
WRKY71OS	210	(-)	TGAC
DOFCOREZM	215	(+)	AAAG
CACTFTPPCA1	217	(-)	YACT
POLLEN1LELAT52	220	(+)	AGAAA
DOFCOREZM	222	(+)	AAAG
NODCON1GM	222	(+)	AAAGAT
OSE1ROOTNODULE	222	(+)	AAAGAT
GATABOX	225	(+)	GATA
GT1CONSENSUS	225	(+)	GRWAAW
IBOXCORE	225	(+)	GATAA
ARR1AT	232	(+)	NGATT
ARR1AT	247	(-)	NGATT
ACGTATERD1	256	(-)	ACGT
ACGTATERD1	256	(+)	ACGT
CACTFTPPCA1	266	(-)	YACT
GTGANTG10	267	(+)	GTGA
ARR1AT	271	(-)	NGATT
WBOXHVISO1	281	(+)	TGACT
WRKY71OS	281	(+)	TGAC
WBOXNTERF3	281	(+)	TGACY
NODCON2GM	284	(+)	CTCTT
OSE2ROOTNODULE	284	(+)	CTCTT
DOFCOREZM	286	(-)	AAAG
NODCON2GM	291	(-)	CTCTT
OSE2ROOTNODULE	291	(-)	CTCTT
GT1CONSENSUS	295	(+)	GRWAAW
ARR1AT	315	(+)	NGATT
CACTFTPPCA1	322	(-)	YACT
SORLIP1AT	325	(-)	GCCAC
NODCON2GM	336	(-)	CTCTT
OSE2ROOTNODULE	336	(-)	CTCTT
CAATBOX1	350	(+)	CAAT
WBBOXPCWRKY1	363	(+)	TTTGACY
WBOXATNPR1	364	(+)	TTGAC
WBOXHVISO1	365	(+)	TGACT
WRKY71OS	365	(+)	TGAC
WBOXNTERF3	365	(+)	TGACY
DOFCOREZM	376	(+)	AAAG
GT1CONSENSUS	385	(-)	GRWAAW
POLLEN1LELAT52	387	(-)	AGAAA
BIHD1OS	394	(-)	TGTCA
WRKY71OS	394	(+)	TGAC
CAATBOX1	397	(+)	CAAT
DOFCOREZM	404	(-)	AAAG
EECCRCAH1	413	(+)	GANTTNC
LTRECOREATCOR15	418	(+)	CCGAC
CIACADIANLELHC	428	(+)	CAANNNNATC
IBOX	432	(-)	GATAAG
IBOXCORE	433	(-)	GATAA
GATABOX	434	(-)	GATA
NODCON2GM	441	(-)	CTCTT
OSE2ROOTNODULE	441	(-)	CTCTT
DOFCOREZM	449	(-)	AAAG
EBOXBNNAPA	455	(-)	CANNTG
MYCCONSENSUSAT	455	(-)	CANNTG
MYB2CONSENSUSAT	455	(-)	YAACKG
EBOXBNNAPA	455	(+)	CANNTG
MYBCORE	455	(+)	CNGTTR
MYCCONSENSUSAT	455	(+)	CANNTG
GTGANTG10	463	(+)	GTGA
WBOXHVISO1	464	(+)	TGACT
WRKY71OS	464	(+)	TGAC
WBOXNTERF3	464	(+)	TGACY
ARR1AT	471	(+)	NGATT
CAATBOX1	473	(-)	CAAT
REBETALGLHCB21	488	(+)	CGGATA
P1BS	489	(-)	GNATATNC
MYBST1	489	(+)	GGATA
P1BS	489	(+)	GNATATNC
GATABOX	490	(+)	GATA
ROOTMOTIFTAPOX1	491	(+)	ATATT
NODCON2GM	497	(-)	CTCTT
OSE2ROOTNODULE	497	(-)	CTCTT
GTGANTG10	510	(-)	GTGA
EBOXBNNAPA	511	(-)	CANNTG
MYCCONSENSUSAT	511	(-)	CANNTG
EBOXBNNAPA	511	(+)	CANNTG
MYCCONSENSUSAT	511	(+)	CANNTG
CACTFTPPCA1	511	(+)	YACT
CACTFTPPCA1	529	(-)	YACT
DOFCOREZM	534	(-)	AAAG
RAV1AAT	537	(-)	CAACA
ARR1AT	545	(+)	NGATT
CAATBOX1	558	(+)	CAAT
SEF4MOTIFGM7S	560	(+)	RTTTTTR
ARR1AT	570	(+)	NGATT
GT1CONSENSUS	587	(-)	GRWAAW
CCAATBOX1	592	(+)	CCAAT
CAATBOX1	593	(+)	CAAT
CIACADIANLELHC	593	(+)	CAANNNNATC
POLASIG3	594	(+)	AATAAT
ROOTMOTIFTAPOX1	597	(-)	ATATT
GATABOX	599	(-)	GATA
MYBST1	599	(-)	GGATA
WBOXATNPR1	604	(+)	TTGAC
WBOXHVISO1	605	(+)	TGACT
WRKY71OS	605	(+)	TGAC
WBOXNTERF3	605	(+)	TGACY
ROOTMOTIFTAPOX1	610	(+)	ATATT
GT1CONSENSUS	615	(-)	GRWAAW
GT1GMSCAM4	615	(-)	GAAAAA
EBOXBNNAPA	620	(-)	CANNTG
MYCCONSENSUSAT	620	(-)	CANNTG
EBOXBNNAPA	620	(+)	CANNTG
MYCCONSENSUSAT	620	(+)	CANNTG
DOFCOREZM	626	(-)	AAAG
WBBOXPCWRKY1	627	(+)	TTTGACY
WBOXATNPR1	628	(+)	TTGAC
WBOXHVISO1	629	(+)	TGACT
WRKY71OS	629	(+)	TGAC
WBOXNTERF3	629	(+)	TGACY
ROOTMOTIFTAPOX1	638	(-)	ATATT
GATABOX	640	(-)	GATA
DOFCOREZM	645	(+)	AAAG
CACTFTPPCA1	656	(+)	YACT
PREATPRODH	657	(+)	ACTCAT
EBOXBNNAPA	660	(-)	CANNTG
MYCCONSENSUSAT	660	(-)	CANNTG
EBOXBNNAPA	660	(+)	CANNTG
MYCCONSENSUSAT	660	(+)	CANNTG
ARR1AT	674	(+)	NGATT
GT1CONSENSUS	680	(+)	GRWAAW
GT1CONSENSUS	681	(+)	GRWAAW
INRNTPSADB	698	(-)	YTCANTYY
ARR1AT	705	(+)	NGATT
GT1CONSENSUS	710	(-)	GRWAAW
GT1GMSCAM4	710	(-)	GAAAAA
POLLEN1LELAT52	712	(-)	AGAAA
BOXCPSAS1	722	(-)	CTCCCAC
NODCON2GM	733	(-)	CTCTT
OSE2ROOTNODULE	733	(-)	CTCTT
ARR1AT	736	(+)	NGATT
CAATBOX1	738	(-)	CAAT
WBOXHVISO1	746	(-)	TGACT
WBOXNTERF3	746	(-)	TGACY
WRKY71OS	747	(-)	TGAC
ARR1AT	755	(-)	NGATT
GTGANTG10	757	(-)	GTGA
PYRIMIDINEBOXOSRAMY1A	760	(+)	CCTTTT
DOFCOREZM	761	(-)	AAAG
SEF4MOTIFGM7S	765	(-)	RTTTTTR
MYB1AT	771	(-)	WAACCA
AMYBOX2	777	(-)	TATCCAT
TATCCAYMOTIFOSRAMY3D	777	(-)	TATCCAY
TATCCAOSAMY	778	(-)	TATCCA
MYBST1	779	(+)	GGATA
GATABOX	780	(+)	GATA
S1FBOXSORPS1L21	786	(+)	ATGGTA
MYBPZM	788	(-)	CCWACC
MYBST1	793	(+)	GGATA
GATABOX	794	(+)	GATA
ROOTMOTIFTAPOX1	795	(+)	ATATT
CAATBOX1	797	(-)	CAAT
ROOTMOTIFTAPOX1	802	(+)	ATATT
INTRONLOWER	810	(+)	TGCAGG
ARR1AT	828	(-)	NGATT
CACTFTPPCA1	836	(+)	YACT
NTBBF1ARROLB	837	(+)	ACTTTA
DOFCOREZM	838	(-)	AAAG
TAAAGSTKST1	838	(-)	TAAAG
POLASIG1	839	(-)	AATAAA
TATABOX5	840	(+)	TTATTT
GT1CONSENSUS	843	(-)	GRWAAW
GT1GMSCAM4	843	(-)	GAAAAA
GT1CONSENSUS	844	(-)	GRWAAW
POLASIG2	852	(+)	AATTAAA
CAATBOX1	858	(-)	CAAT
GTGANTG10	863	(+)	GTGA
NTBBF1ARROLB	867	(+)	ACTTTA
DOFCOREZM	868	(-)	AAAG
TAAAGSTKST1	868	(-)	TAAAG
GT1CORE	870	(-)	GGTTAA
MYB1AT	871	(+)	WAACCA
CIACADIANLELHC	888	(-)	CAANNNNATC
GATABOX	888	(+)	GATA
GT1CONSENSUS	888	(+)	GRWAAW
IBOXCORE	888	(+)	GATAA
CAATBOX1	894	(-)	CAAT
XYLAT	917	(-)	ACAAAGAA
DOFCOREZM	919	(-)	AAAG
CAATBOX1	929	(+)	CAAT
CAATBOX1	950	(-)	CAAT
CCAATBOX1	950	(-)	CCAAT
AACACOREOSGLUB1	957	(-)	AACAAAC
ANAERO1CONSENSUS	958	(-)	AAACAAA
PYRIMIDINEBOXHVEPB1	963	(+)	TTTTTTCC
GT1CONSENSUS	964	(-)	GRWAAW
GT1GMSCAM4	964	(-)	GAAAAA
GT1CONSENSUS	965	(-)	GRWAAW
CACTFTPPCA1	977	(-)	YACT
GATABOX	979	(-)	GATA
ROOTMOTIFTAPOX1	987	(+)	ATATT
POLLEN1LELAT52	990	(-)	AGAAA
ARR1AT	1006	(-)	NGATT
BOXIINTPATPB	1011	(-)	ATAGAA
ARR1AT	1019	(+)	NGATT
POLLEN1LELAT52	1022	(-)	AGAAA
ARR1AT	1033	(+)	NGATT
DOFCOREZM	1049	(+)	AAAG
CACTFTPPCA1	1051	(-)	YACT
CACTFTPPCA1	1066	(+)	YACT
GT1CORE	1075	(+)	GGTTAA
ARR1AT	1109	(-)	NGATT
-300ELEMENT	1115	(+)	TGHAAARK
LECPLEACS2	1117	(+)	TAAAATAT
EVENINGAT	1118	(+)	AAAATATCT
ROOTMOTIFTAPOX1	1120	(-)	ATATT
GATABOX	1122	(-)	GATA
ARR1AT	1130	(+)	NGATT
PREATPRODH	1140	(+)	ACTCAT
ARR1AT	1167	(-)	NGATT
NODCON1GM	1168	(-)	AAAGAT
OSE1ROOTNODULE	1168	(-)	AAAGAT
DOFCOREZM	1170	(-)	AAAG
CACTFTPPCA1	1178	(+)	YACT
DOFCOREZM	1180	(-)	AAAG
GT1CONSENSUS	1182	(-)	GRWAAW
IBOXCORE	1183	(-)	GATAA
GATABOX	1184	(-)	GATA
TATABOX2	1188	(+)	TATAAAT
CACTFTPPCA1	1197	(+)	YACT
NTBBF1ARROLB	1198	(+)	ACTTTA
DOFCOREZM	1199	(-)	AAAG
TAAAGSTKST1	1199	(-)	TAAAG
POLASIG1	1200	(-)	AATAAA
TATABOX5	1201	(+)	TTATTT
ERELEE4	1203	(+)	AWTTCAAA
MARTBOX	1208	(-)	TTWTWTTWTT
MARTBOX	1209	(-)	TTWTWTTWTT
TATABOX2	1220	(+)	TATAAAT
POLASIG1	1227	(-)	AATAAA
ARR1AT	1253	(-)	NGATT
NODCON1GM	1254	(-)	AAAGAT
OSE1ROOTNODULE	1254	(-)	AAAGAT
DOFCOREZM	1256	(-)	AAAG
MARTBOX	1257	(+)	TTWTWTTWTT
POLASIG1	1258	(-)	AATAAA
TATABOX5	1259	(+)	TTATTT
GT1CONSENSUS	1270	(+)	GRWAAW
CPBCSPOR	1278	(-)	TATTAG
POLASIG1	1280	(+)	AATAAA
TATABOX5	1283	(-)	TTATTT
SREATMSD	1289	(-)	TTATCC
MYBST1	1289	(+)	GGATA
GATABOX	1290	(+)	GATA
IBOXCORE	1290	(+)	GATAA
RAV1AAT	1305	(+)	CAACA
ARR1AT	1323	(-)	NGATT
ARR1AT	1327	(+)	NGATT
CAATBOX1	1329	(-)	CAAT
WBOXATNPR1	1330	(+)	TTGAC
BIHD1OS	1331	(-)	TGTCA
WRKY71OS	1331	(+)	TGAC
CACTFTPPCA1	1334	(+)	YACT
ACGTABOX	1337	(-)	TACGTA
ACGTABOX	1337	(+)	TACGTA
ACGTATERD1	1338	(-)	ACGT
ACGTATERD1	1338	(+)	ACGT
NODCON2GM	1346	(+)	CTCTT
OSE2ROOTNODULE	1346	(+)	CTCTT
WBOXATNPR1	1349	(+)	TTGAC
WBOXHVISO1	1350	(+)	TGACT
WRKY71OS	1350	(+)	TGAC
WBOXNTERF3	1350	(+)	TGACY
GTGANTG10	1363	(-)	GTGA
MYB2AT	1366	(-)	TAACTG
MYB2CONSENSUSAT	1366	(-)	YAACKG
MYBCORE	1366	(+)	CNGTTR
TATABOX5	1369	(+)	TTATTT
POLLEN1LELAT52	1372	(-)	AGAAA
ARR1AT	1376	(+)	NGATT
CAATBOX1	1378	(-)	CAAT
TATAPVTRNALEU	1383	(+)	TTTATATA
TATABOX4	1384	(-)	TATATAA
WBOXHVISO1	1390	(-)	TGACT
WBOXNTERF3	1390	(-)	TGACY
WRKY71OS	1391	(-)	TGAC
ROOTMOTIFTAPOX1	1396	(-)	ATATT
WBOXNTERF3	1401	(-)	TGACY
WBOXNTCHN48	1401	(-)	CTGACY
WRKY71OS	1402	(-)	TGAC
DOFCOREZM	1407	(-)	AAAG
TAAAGSTKST1	1407	(-)	TAAAG
CACTFTPPCA1	1410	(+)	YACT
DOFCOREZM	1420	(+)	AAAG
EBOXBNNAPA	1424	(-)	CANNTG
DPBFCOREDCDC3	1424	(-)	ACACNNG
MYCCONSENSUSAT	1424	(-)	CANNTG
EBOXBNNAPA	1424	(+)	CANNTG
MYCCONSENSUSAT	1424	(+)	CANNTG
CACTFTPPCA1	1426	(-)	YACT
IBOXCORENT	1443	(-)	GATAAGR
IBOX	1444	(-)	GATAAG
IBOXCORE	1445	(-)	GATAA
SREATMSD	1445	(+)	TTATCC
GATABOX	1446	(-)	GATA
MYBST1	1446	(-)	GGATA
AMYBOX2	1446	(+)	TATCCAT
TATCCAYMOTIFOSRAMY3D	1446	(+)	TATCCAY
TATCCAOSAMY	1446	(+)	TATCCA
-300ELEMENT	1451	(-)	TGHAAARK
CACTFTPPCA1	1457	(+)	YACT
DOFCOREZM	1459	(-)	AAAG
GTGANTG10	1462	(-)	GTGA
CAATBOX1	1465	(+)	CAAT
ARR1AT	1466	(-)	NGATT
GTGANTG10	1468	(-)	GTGA
-300CORE	1480	(-)	TGTAAAG
DOFCOREZM	1480	(-)	AAAG
TAAAGSTKST1	1480	(-)	TAAAG
CACTFTPPCA1	1501	(+)	YACT
DOFCOREZM	1510	(+)	AAAG
ABRERATCAL	1513	(-)	MACGYGB
RHERPATEXPA7	1513	(+)	KCACGW
CACGTGMOTIF	1514	(-)	CACGTG
EBOXBNNAPA	1514	(-)	CANNTG
DPBFCOREDCDC3	1514	(-)	ACACNNG
MYCCONSENSUSAT	1514	(-)	CANNTG
ABRELATERD1	1514	(-)	ACGTG
CACGTGMOTIF	1514	(+)	CACGTG
EBOXBNNAPA	1514	(+)	CANNTG
MYCCONSENSUSAT	1514	(+)	CANNTG
ABRERATCAL	1514	(+)	MACGYGB
ACGTATERD1	1515	(-)	ACGT
ACGTABREMOTIFA2OSEM	1515	(+)	ACGTGKC
ABRELATERD1	1515	(+)	ACGTG
ACGTATERD1	1515	(+)	ACGT
GADOWNAT	1515	(+)	ACGTGTC
BIHD1OS	1518	(+)	TGTCA
WRKY71OS	1519	(-)	TGAC
TATABOX2	1526	(+)	TATAAAT
ARR1AT	1530	(-)	NGATT
GTGANTG10	1532	(-)	GTGA
RAV1AAT	1543	(+)	CAACA
GTGANTG10	1548	(-)	GTGA
CACTFTPPCA1	1549	(+)	YACT
DOFCOREZM	1551	(-)	AAAG
PYRIMIDINEBOXOSRAMY1A	1555	(+)	CCTTTT
-300ELEMENT	1556	(-)	TGHAAARK
DOFCOREZM	1556	(-)	AAAG
GT1CONSENSUS	1557	(-)	GRWAAW
GT1GMSCAM4	1557	(-)	GAAAAA
CANBNNAPA	1573	(+)	CNAACAC
RAV1AAT	1574	(+)	CAACA
ZDNAFORMINGATCAB1	1576	(-)	ATACGTGT
ABRELATERD1	1577	(-)	ACGTG
ACGTATERD1	1578	(-)	ACGT
ACGTATERD1	1578	(+)	ACGT
GATABOX	1581	(-)	GATA
MYBST1	1581	(-)	GGATA
ABRE3HVA22	1587	(-)	GCCACGTACA
CURECORECR	1588	(-)	GTAC
ABADESI1	1588	(+)	RTACGTGGCR
ABREATRD22	1588	(+)	RYACGTGGYR
ACGTSEED3	1588	(+)	GTACGTGGCG
ACGTOSGLUB1	1588	(+)	GTACGTG
CURECORECR	1588	(+)	GTAC
ABREATCONSENSUS	1589	(+)	YACGTGGC
ACGTATERD1	1590	(-)	ACGT
BOXIIPCCHS	1590	(+)	ACGTGGC
ACGTABREMOTIFA2OSEM	1590	(+)	ACGTGKC
ABRELATERD1	1590	(+)	ACGTG
ACGTATERD1	1590	(+)	ACGT
SORLIP1AT	1592	(-)	GCCAC
ARR1AT	1596	(+)	NGATT
ACGTTBOX	1602	(-)	AACGTT
ACGTTBOX	1602	(+)	AACGTT
ACGTATERD1	1603	(-)	ACGT
ACGTATERD1	1603	(+)	ACGT
ABRERATCAL	1609	(-)	MACGYGB
RHERPATEXPA7	1609	(+)	KCACGW
CACGTGMOTIF	1610	(-)	CACGTG
EBOXBNNAPA	1610	(-)	CANNTG
DPBFCOREDCDC3	1610	(-)	ACACNNG
MYCCONSENSUSAT	1610	(-)	CANNTG
ABRELATERD1	1610	(-)	ACGTG
CACGTGMOTIF	1610	(+)	CACGTG
EBOXBNNAPA	1610	(+)	CANNTG
MYCCONSENSUSAT	1610	(+)	CANNTG
ABRERATCAL	1610	(+)	MACGYGB
ACGTATERD1	1611	(-)	ACGT
ACGTABREMOTIFA2OSEM	1611	(+)	ACGTGKC
ABRELATERD1	1611	(+)	ACGTG
ACGTATERD1	1611	(+)	ACGT
GADOWNAT	1611	(+)	ACGTGTC
BIHD1OS	1614	(+)	TGTCA
WRKY71OS	1615	(-)	TGAC
GATABOX	1619	(+)	GATA
ROOTMOTIFTAPOX1	1620	(+)	ATATT
-300ELEMENT	1625	(+)	TGHAAARK
ARR1AT	1630	(-)	NGATT
RBCSCONSENSUS	1630	(+)	AATCCAA
ARR1AT	1636	(-)	NGATT
CAATBOX1	1639	(+)	CAAT
GTGANTG10	1644	(-)	GTGA
DRE2COREZMRAB17	1646	(+)	ACCGAC
DRECRTCOREAT	1646	(+)	RCCGAC
CBFHV	1646	(+)	RYCGAC
LTRECOREATCOR15	1647	(+)	CCGAC
GATABOX	1654	(-)	GATA
CCA1ATLHCB1	1661	(-)	AAMAATCT
ARR1AT	1661	(+)	NGATT
GT1CONSENSUS	1668	(-)	GRWAAW
GT1GMSCAM4	1668	(-)	GAAAAA
TGTCACACMCUCUMISIN	1675	(+)	TGTCACA
BIHD1OS	1675	(+)	TGTCA
WRKY71OS	1676	(-)	TGAC
GTGANTG10	1677	(-)	GTGA
CACTFTPPCA1	1682	(+)	YACT
TBOXATGAPB	1683	(+)	ACTTTG
DOFCOREZM	1684	(-)	AAAG
ARR1AT	1687	(+)	NGATT
EECCRCAH1	1688	(+)	GANTTNC
SEF4MOTIFGM7S	1698	(-)	RTTTTTR
RAV1AAT	1706	(+)	CAACA
