# Supplementary material for: MtCAS31 Aids Symbiotic Nitrogen Fixation by Protecting the Leghemoglobin MtLb120-1 Under Drought Stress in Medicago truncatula
Source: Front Plant Sci. 2018 May 14;9:633. doi: 10.3389/fpls.2018.00633 (PMC5960688; doi:10.3389/fpls.2018.00633)
Supplement: Supplementary file 3 [file Data_Sheet_2.XLSX]

## Sheet: Sheet1
Supplementary Data Set 2. Primers used in this study.
Primer Name	Primer Sequence (5’-3’)
For cloning and genotyping
GUS staining
pCAMBIA1381-MtCAS31pro-F	CTGCAGTTTTGGCATCATATTTGGA
pCAMBIA1381-MtCAS31pro-R	GCGGCCGCGAGGTGGTGGAACATGTTGTGTTTTT
pCAMBIA1381-MtLb120-1pro-F	GGATCCATCGAACGGAGACTGATTTTTTCTAAT
pCAMBIA1381-MtLb120-1pro-R	CTGCAGATTTCCCTTCTTCTTTTTTAATTTTT
Subcellular localization
pE3025-MtLb120-1-F (MtLb120-1-GFP-F)	CTCGAGCATGGGTTTCACCGAGAAGCAAGAGT
pE3025-MtLb120-1-R (MtLb120-1-GFP-R)	GGATCCGACTCATTGATTTCTTAATTGA
Yeast two-hybrid
pGBKT7-MtCAS31-F	GAATTCATGTCTCAATATCAACAAGGTTATG
pGBKT7-MtCAS31-R	GTCGACCTAGTGTCCTTGTCCATGTCCAGT
pGADT7-MtLB120-1-F	CATATGATGGGTTTCACCGAGAAGCAAGAGT
pGADT7-MtLB120-1-F	CTCGAGTTAACTCATTGATTTCTTAATTGA
GST pull-down
pET30a-MtCAS31-F (MtCAS31-HIS)	GATATGATGTCTCAATATCAACAAGGTTATG
pET30a-MtCAS31-R (MtCAS31-HIS)	CTCGAGTAGTGTCCTTGTCCATGTCCAGT
pGEX4T-1-MtLb120-1-F (GST-MtLb120-1)	GGATCCATGGGTTTCACCGAGAAGCAAGAGT
pGEX4T-1-MtLb120-1-R (GST-MtLb120-1)	CTCGAGTTAACTCATTGATTTCTTAATTGA
Bimolecular Fluorescence Complementation
pUC-SPYNE(R)173-MtCAS31-F (MtCAS31-YFPN)	GGATCCATGTCTCAATATCAACAAGGTTATG
pUC-SPYNE®173-MtCAS31-R (MtCAS31-YFPN)	CTCGAGGTGTCCTTGTCCATGTCCAGT
pUC-SPYCE(MR)-MtLb120-1-F (MtLb120-1-YFPC)	ACTAGTATGGGTTTCACCGAGAAGCAAGAGT
pUC-SPYCE(MR)-MtLb120-1-R (MtLb120-1-YFPC)	CTCGAGACTCATTGATTTCTTAATTGA
Hairy Root transformation
MtLb120-1-RNAi-F	GAATTCATGGGTTTCACCGAGAAACAAGA
MtLb120-1-RNAi-R	CTCGAGAGCTGAATCGTGCACCATTTCA
Real-time PCR
MtACTIN-realtime-F	CCCACTGGATGTCTGTAGGTT
MtACTIN-realtime-R	AGAATTAAGTAGCAGCGCAAA
MtCAS31-realtime-F	CATGGACATCATCAACAACATC
MtCAS31-realtime-R	CCACCAATGTCAGTGTTTCC
MtLb120-1-realtime-F	GGTTTCACCGAGAAGCAAGA
MtLb120-1-realtime-R	GCGCACCATTTCAAAAACTT
MtCP2-realtime-F	AGTGGATGCCGCTGAAGG
MtCP2-realtime-R	TCAATCACAGTTTTGCTCAAATTAC
MtCP3-realtime-F	TGGAAGCATCTTACCCTACTG
MtCP3-realtime-R	ATATACATAAATCGCAAATCACATTC
MtCP4-realtime-F	GCAATGATGGCATCTTATCCC
MtCP4-realtime-R	TACACAAGCATAATCACAATTTACG
MtLECRK-realtime-F	TTCATCCAAACCCAACTCTTAGACC
MtLECRK-realtime-R	CAACTTCCACTGTTCCCTCTAGC
MTD1-realtime-F	ATGTTTGTGGTTGTTGAAAAG
MTD1-realtime-R	TGAAGACGACGTCGTACT
MTD2-realtime-F	GGCGCAAATGACGGGAAGGA
MTD2-realtime-F	TTTCCTTAAAGATGCCTTGA
Underlined bases indicate restriction enzyme sites.
